# Supplementary material for: Quality indicators for multiple sclerosis
Source: Mult Scler. 2010 Aug;16(8):970–80. doi: 10.1177/1352458510372394 (PMC2921149; doi:10.1177/1352458510372394)
Supplement: Online Table 3 [file msj-16-08-s003.xls]

## Sheet: Sheet1
Domain	Abbreviated MS Indicator	Full MS Indicator	Column A: Median ≥ 8 and 80% Ratings in Top Tertile	Column B: Likely to be triggered more than 20% of cases within one year	Column C: Supported by RCT or Key Health care Organization	Supported by Columns A, B, & C	Available Through Admin Data
		DOMAINS OF MS SYMPTOMS
Anxiety
	Management of anxiety	IF anxiety is affecting the function or happiness of a patient with MS, THEN specialist assessment and management to the patient should be initiated.
Bladder Dysfunction/ Urinary Tract Infection (UTI)
	Assessment of urinary symptoms	All persons with MS should be assessed for urinary symptoms annually and when admitted to a nursing home.
	Assessment for UTI upon hospital admission	IF a person with MS is admitted to the hospital for an MS exacerbation, THEN assessment for symptoms of urinary tract infection (UTI) should be performed.		No
	Management of post-void residual urine	IF a person with MS has increased symptomatic post-void residual urine, THEN interventions (such as pharmacotherapy or non-pharmacotherapy treatment) should be considered to decrease post-void residual urine.
	Avoid treatment of asymptomatic bacteriuria	IF a person with MS has asymptomatic bacteriuria, THEN the asymptomatic bacteriuria should not be treated with antimicrobials.		No
	Test for antibiotic susceptibility with recurrent UTI	IF a person with MS has a recurrence of urinary tract infection after initial treatment, THEN urine culture with antibiotic susceptibility testing should be considered.					Admin
	Work-up of chronic subjective bladder symptoms	IF a person with MS has chronic bladder symptoms, THEN post-void residual or formal urologic assessment should be ordered if not previously performed.
Bowel Dysfunction
	Assessment for bowel function	All persons with MS SHOULD be assessed for difficulty with bowel function annually.
	Management of constipation	IF a person with MS has constipation, THEN lifestyle changes, including increased fluid intake, dietary changes, exercise, and timing of evacuation, should be advised, and if these are inadequate, pharmacological agents, bulking agents, suppositories, and/or assessment for constipating medications/medication review.
	Work-up of fecal incontinence	IF a person with MS has fecal incontinence, THEN an assessment for constipation should be done.	No
Cognitive Dysfunction
	Assessment for cognitive deficits	All persons with MS should be assessed for cognitive deficits annually.	No
	Management of cognitive deficits	IF a person with MS has new or worsening cognitive deficits that impact function, THEN one of the following should be done: review of medications, review of medical status, assessment for depression, offer of formal cognitive assessment, offer of advice to the patient regarding the vulnerability to financial or other abuse that may arise.
Depression
	Assessment for depression	All persons with MS should be assessed for depression annually.
	Treatment of depression	IF a person with MS has depression, THEN the health care provider should institute, or refer to experts who will institute, pharmacotherapy or psychotherapy.			RCT	Yes	Admin
Fatigue
	Assessment of fatigue	All persons with MS SHOULD be asked annually about fatigue.
	Work-up for fatigue	IF a person with MS reports new or worsening fatigue, THEN providers should attempt to identify underlying causes of fatigue.
	Review of medications causing fatigue	IF a person with MS is determined to have secondary causes of fatigue, THEN providers should review and consider modifying medications that may exacerbate fatigue.
	Management of primary fatigue	IF a person with multiple sclerosis is diagnosed with primary fatigue, THEN they should consider pharmacologic or non- pharmacologic treatment.			RCT	Yes
Mobility/Falls
	Assessment for mobility impairments	All persons with MS SHOULD be assessed for mobility impairments annually.
	Work-up of mobility impairments or falls	IF a person with MS has new or worsening impairments in mobility that affect activities of daily living or has had recent falls, THEN the person should be evaluated for the cause of mobility impairments or falls if not already done so.
Pressure Ulcer
	Assessment for risk of pressure ulcers	IF a person with MS uses a wheelchair or is bed-bound, THEN the person should annually be assessed for risk of, and educated about, preventing a pressure ulcer.	No	No
	Assessment for pressure ulcers in long-term facility	IF a person with MS is admitted to the hospital, inpatient rehabilitation unit, or long-term care facility, THEN the person should be screened for the presence of pressure ulcers.		No
	Use of specialty mattresses	IF a person with MS is at risk for pressure ulcer, THEN the person should use a specialty mattress rather than standard hospital foam mattress.	No	No	RCT
	Prevention of pressure ulcer	IF a person with MS is at risk for pressure ulcer, THEN the person should be frequently repositioned, nutritional status should be optimized, and family members or caregivers should be educated.		No
Relapses
	Documentation of occurrence of relapses	IF a person has a relapsing form of MS, THEN their MS provider should document the occurrence of relapses annually.
	Differentiate relapse from pseudo-relapse	IF a person with MS has worsening of MS symptoms consistent with a relapse THEN a workup should be done to differentiate it from a pseudo-relapse within 30 days.
Sexual Dysfunction
	Assessment of erectile dysfunction	All men with MS SHOULD BE asked about erectile dysfunction annually.	No
	Management of erectile dysfunction	IF a male person with MS has erectile dysfunction that concerns him, THEN pharmacotherapy or non-pharmacotherapy should be considered			RCT (Non-MS)	Yes
	Assessment of female sexual dysfunction	All female persons with MS should be assessed for sexual dysfunction (failure of arousal or lubrication or anorgasmia) annually	No
	Work-up of sexual dysfunction	IF a person with MS has sexual dysfunction, THEN the patient should be evaluated for the presence of concomitant depression, anxiety, vascular disease, diabetes, abuse or use of medications that may cause sexual dysfunction.	No
	Referral to specialist with expertise in sexual problems	IF a person with MS has persisting sexual dysfunction, THEN the patient should be referred to a specialist with particular expertise in sexual problems.	No
Spasticity
	Assessment of spasticity	All persons with MS SHOULD be assessed for spasticity annually.
	Work-up of spasticity	IF a person with MS has new or worsening spasticity or spasm, THEN the person should immediately be evaluated for causes of spasticity.
	Management of persistent spasticity	IF a person with MS has persistent spasticity and/or spasms, THEN the person should be referred for rehabilitation therapy and/or institute pharmacotherapy.			RCT	Yes
Speech
	Management of dysarthria	IF a person with MS has new or worsening dysarthria that is causing difficulty with communication, THEN there should be a referral to a speech and language specialist if not done so before.	No
Swallowing
	Assessment of dysphagia	IF a person with MS has any symptoms of signs of bulbar dysfunction, THEN the person should annually be asked about difficulty with chewing or swallowing.	No
	Formal tests of swallowing function	IF a person with MS has bulbar signs or symptoms THEN the patient should be referred for formal tests of swallowing function if not done so already.
	Referral for swallowing dysfunction	IF a person with MS has new or worsening swallowing dysfunction, THEN the person should be referred to a specialist in speech and language therapy.
	Offer of feeding tube	IF a person with MS experiences recurrent chest infections, inadequate food and/or fluid intake, prolonged or distressing feeding, or prolonged presence of a nasogastric tube (for greater than one month), THEN the person should be offered a PEG feeding if not done so already.		No
GENERAL HEALTH DOMAINS OF MS CARE
At Time of Diagnosis: Medical Evaluation-Appropriateness and Timeliness
	Documentation of diagnostic criteria	IF someone is informed that they have a diagnosis of MS, THEN there should be documentation of clinical attacks and additional data (MRI, CSF, evoked potentials, etc.) that document lesions separated in space and time.
	Timely initial diagnosis	IF a person presents to the health care system with the initial symptoms consistent with MS, THEN a workup should be completed and a working diagnosis given within six months.
At Time of Diagnosis: Patient Education
	Explanation of diagnostic work-up	IF a person is undergoing a diagnostic work-up for MS. THEN the purpose and findings of all investigations should be explained.
	Offer of information to newly diagnosed patient	IF a person has just been diagnosed with MS, THEN information specific to the newly diagnosed and opportunities to participate in an education program or to receive contact information about MS support organizations should be offered within one month.
Management of Exacerbations and Activities of Daily Living (ADL) Difficulties
	Rehabilitation evaluation following an exacerbation	IF a person with MS has experienced an exacerbation that persistently affects performance of ADLs by limiting physical functioning (such as weakness, ataxia, spasticity, but not optic neuritis), THEN the person should receive a referral to rehabilitation evaluation within 30 days of the exacerbation.	No		RCT
	Assessment of ADL difficulties	ALL persons with MS SHOULD be asked about their ability to carry out every day activities at least annually.
	Rehabilitation evaluation for ADL difficulties	IF a person with MS has difficulty carrying-out every day activities, THEN the patient should receive a rehabilitation evaluation.			RCT	Yes
	Treatment with steroids	IF a person is experiencing an MS exacerbation and has limitations of ADLs THEN steroids should be considered.			RCT	Yes
	Communication of risks and benefits of steroids	IF a person with MS is offered steroids for an MS exacerbation THEN the risks and benefits of treatment should also be communicated at the same time.
	Comprehension of risks and benefits of steroids	IF a person with MS is offered steroids for an MS exacerbation THEN the risks and benefits of treatment should be understood by the patient.	No
After Diagnosis: Patient Education
	Assessment for informational needs	ALL persons diagnosed with MS SHOULD be asked annually about their informational needs throughout their lifetime.
Disease-Modifying Agents
	Treatment of Clinically Isolated Syndrome	IF a person is diagnosed with clinically isolated syndrome (CIS) and at least 2 MRI lesions consistent with MS, THEN interferon beta treatment or glatiramer acetate should be offered within 3 months.		No	RCT
	Disease Modifying Agents for relapsing forms of MS	IF a person is diagnosed with relapsing forms of MS, THEN FDA approved DMA should be offered within 3 months.			RCT	Yes
	Lab tests for persons on interferon beta therapy	IF a person with MS is prescribed interferon beta therapy, THEN a complete blood count (CBC) with platelets and liver function tests (LFTs) should be checked at least once a year.			FDA	Yes	Admin
	Lab tests for persons on high-dose interferon beta therapy	IF a person with MS is newly prescribed high-dose interferon beta therapy, THEN a complete blood count (CBC) with platelets and liver function tests (LFTs) should be checked at least four times a year.			FDA	Yes	Admin
	Documentation when starting mitoxantrone or natalizumab	IF a person with MS is prescribed mitoxantrone or natalizumab for relapsing-remitting MS, THEN there should be documentation that a first-line treatment (interferon beta or glatiramer acetate) was either ineffective or intolerable.	No	No
	Cardiac monitoring with mitoxanthrone	IF a person with MS is prescribed mitoxanthrone, THEN the patient should undergo FDA-recommended cardiac monitoring.		No	FDA		Admin
	Communication of risks and benefits of disease-modifying treatments	IF a person with MS is offered disease-modifying treatments for MS, THEN the risks and benefits of treatment should also be communicated at the same time.
	Comprehension of risks and benefits of disease-modifying treatments	IF a person with MS is offered any disease-modifying treatments for MS, THEN the risks and benefits of treatment should be understood by the patient.
Provision of Community & Social Resources/Patient Self-Management
	Assessment of problems with work or education	IF a person with MS is employed or finishing training or education, THEN they should be asked annually whether they have any problems with their work or education annually.	No
	Management of temperature	ALL persons diagnosed with MS SHOULD be informed that there are temperature sensitivity issues and of strategies to manage heat.
	Complementary and alternative medications	ALL persons diagnosed with MS SHOULD be assessed for use of complementary and alternative therapies annually.	No
Establishment, Integration, and Coordination of Care
	Visit to neurologist or physiatrist	ALL persons with MS SHOULD be seen at least annually by a neurologist or physiatrist.					Admin
	Access to primary care provider	ALL persons with MS SHOULD have access to a primary care provider.
	Follow-up of new medication	IF a person with MS is prescribed a new medication relevant to MS symptoms or disease course, THEN one of the following should be noted at the follow-up visit: medication is being taken, patient was asked about medication, medication was not started because it was not needed or changed
	Contact for usual source of care	ALL persons with MS SHOULD be able to identify a physician or a clinic to call for medical care or know the telephone number or other mechanism to reach this source of care.
	Documentation of consultation by referring physician	IF a person with MS is referred to a consultant and subsequently visits the referring physician, THEN the referring physician’s medical record should acknowledge the consultant’s recommendations, include the consultant’s report, or indicate why the consultation did not occur.
Health Promotion
	Assessment of exercise habits	ALL persons with MS SHOULD be asked about their exercise habits annually.	No
	Recommendation of exercise	IF a person with MS is not exercising, THEN exercise should be recommended.	No
	Assessment of general symptoms	ALL persons with MS SHOULD be asked about general symptoms annually.	No
General Preventive Care
	Mammogram	IF a woman with MS is aged 40 or older, THEN she should have a mammogram performed every 2 years.			USPSTF	Yes	Admin
	Pap smear	IF a woman with MS has a cervix, THEN she should have a pap smear performed every 3 years from age 21 to age 65 years.			USPSTF	Yes	Admin
	Colon cancer screening	IF a person with MS is between the ages of 50 and 75, THEN they should undergo screening for colorectal cancer.			USPSTF	Yes	Admin
	Influenza immunization	IF a person with MS is between the ages of 19 and 49 and has another risk factor present on the basis of medical, occupational, lifestyle, or other indications, or the person is 50 years or older, THEN they should have an influenza shot performed annually.			CDC	Yes	Admin
	Pneumococcal polysaccharide vaccine	IF a person with MS is between the ages of 19 and 64 and has another risk factor present on the basis of medical, occupational, lifestyle, or other indications, THEN they should receive 1 or 2 doses of the pneumococcal polysaccharide vaccine. IF a person with MS is 65 years or older, THEN they should receive 1 dose of the pneumococcal polysaccharide vaccine.	No		USPSTF		Admin
	Osteoporosis screening	IF a person has risk factors for osteoporosis, THEN screening for osteoporosis should be performed.			USPSTF	Yes	Admin
Health Insurance and Disability Programs
	Awareness of health insurance and disability programs	ALL persons with MS SHOULD be aware of the benefits of health insurance and disability programs.
